# Supplementary material for: The p.R249W Mutation in LMNA-Related Congenital Muscular Dystrophy Causes Nuclear Deformities and an Enrichment in Lamin A/C at the Ends of the Nucleus
Source: Cells. 2026 Jul 16;15(14):1275. doi: 10.3390/cells15141275 (PMC13406450; doi:10.3390/cells15141275)
Supplement: Supplementary file 1 [file cells-15-01275-s001.zip]

Archive with 1 entries (1 files):
- cells-4247757-supplementary.pdf
